# Supplementary material for: Biological Activity Evaluation Against Fusarium oxysporum, Fusarium circinatum, and Meloidogyne incognita of Bioactives-Enriched Extracts of Ruta graveolens L
Source: Molecules. 2025 May 21;30(10):2240. doi: 10.3390/molecules30102240 (PMC12113832; doi:10.3390/molecules30102240)
Supplement: Supplementary file 1 [file molecules-30-02240-s001.zip]

Archive with 1 entries (1 files):
- molecules-3613147-supplementary.pdf
